# Supplementary material for: Genomic Diversity of NDM-Producing Klebsiella Species from Brazil, 2013–2022
Source: Antibiotics (Basel). 2022 Oct 12;11(10):1395. doi: 10.3390/antibiotics11101395 (PMC9598336; doi:10.3390/antibiotics11101395)
Supplement: Supplementary file 1 [file antibiotics-11-01395-s001.zip]

Archive with 4 entries (3 files):
- antibiotics-1943241-supplementary/
- antibiotics-1943241-supplementary/Figure S1.pdf
- antibiotics-1943241-supplementary/Table S1.pdf
- antibiotics-1943241-supplementary/Table S2.xlsx
