# Supplementary material for: Genomic Diversity of NDM-Producing Klebsiella Species from Brazil, 2013–2022
Source: Antibiotics (Basel). 2022 Oct 12;11(10):1395. doi: 10.3390/antibiotics11101395 (PMC9598336; doi:10.3390/antibiotics11101395)
Supplement: Supplementary file 1 [file antibiotics-11-01395-s001.zip › antibiotics-1943241-supplementary/Table S2.xlsx]

## Sheet: Table S2
Table S2. NDM-producing Klebsiella from Brazil sequenced genomes in this study.
Isolate	BioSample	BioProject	Acc Number	pubMLST id*	BigSDB id**	Species	ST	gapA	infB	mdh	pgi	phoE	rpoB	tonB
014_18	SAMN30806994	PRJNA879417	JAOCNJ000000000	see BigSDB id	22382	Klebsiella pneumoniae	11	3	3	1	1	1	1	4
024_21	SAMN30806995	PRJNA879417	JAOCNK000000000	see BigSDB id	22383	Klebsiella pneumoniae	11	3	3	1	1	1	1	4
037_20	SAMN30806996	PRJNA879417	JAOCNL000000000	see BigSDB id	22285	Klebsiella pneumoniae	6245 (new)	2	1	38	1	3	3	38
059_20	SAMN30806997	PRJNA879417	JAOCNM000000000	see BigSDB id	22384	Klebsiella pneumoniae	6245 (new)	2	1	38	1	3	3	38
075_22	SAMN30806998	PRJNA879417	JAOCNN000000000	see BigSDB id	22345	Klebsiella quasipneumoniae	196	17	19	39	39	51	18	72
082_19	SAMN30806999	PRJNA879417	JAOCNO000000000	see BigSDB id	22346	Klebsiella quasipneumoniae	1040	69	19	90	20	125	18	148
083_19	SAMN30807000	PRJNA879417	JAOCNP000000000	see BigSDB id	22347	Klebsiella quasipneumoniae	1040	69	19	90	20	125	18	148
1033_15	SAMN30807001	PRJNA879417	JAOCNQ000000000	see BigSDB id	22390	Klebsiella pneumoniae	340	3	3	1	1	1	1	18
1039_21	SAMN30807002	PRJNA879417	JAOCNR000000000	see BigSDB id	22391	Klebsiella pneumoniae	11	3	3	1	1	1	1	4
1060_21	SAMN30807003	PRJNA879417	JAOCNS000000000	407	see pubMLST id	Klebsiella michiganensis	418 (new)	3	50	15	22	18	6	4
107_21	SAMN30807004	PRJNA879417	JAOCNT000000000	see BigSDB id	22348	Klebsiella quasipneumoniae	196	17	19	39	39	51	18	72
114_16	SAMN30807005	PRJNA879417	JAOCNU000000000	see BigSDB id	22385	Klebsiella pneumoniae	15	1	1	1	1	1	1	1
1182_21	SAMN30807006	PRJNA879417	JAOCNV000000000	see BigSDB id	22349	Klebsiella quasipneumoniae	283	18	22	18	22	59	13	51
1191_21	SAMN30807007	PRJNA879417	JAOCNW000000000	see BigSDB id	22392	Klebsiella pneumoniae	485	2	1	1	1	7	1	12
120_19	SAMN30807008	PRJNA879417	JAOCNX000000000	see BigSDB id	22386	Klebsiella pneumoniae	392	3	4	6	1	7	4	40
123_19	SAMN30807009	PRJNA879417	JAOCNY000000000	see BigSDB id	22387	Klebsiella pneumoniae	392	3	4	6	1	7	4	40
124_19	SAMN30807010	PRJNA879417	JAOCNZ000000000	see BigSDB id	22388	Klebsiella pneumoniae	392	3	4	6	1	7	4	40
132_19	SAMN30807011	PRJNA879417	JAOCOA000000000	see BigSDB id	22350	Klebsiella quasipneumoniae	526	38	19	53	58	73	21	130
1359_21	SAMN30807012	PRJNA879417	JAOCOB000000000	see BigSDB id	22356	Klebsiella variicola	4609	16	28	21	49	47	22	67
1366_21A	SAMN30807013	PRJNA879417	JAOCOC000000000	see BigSDB id	22351	Klebsiella quasipneumoniae	367	18	15	26	16	11	13	106
1371_21	SAMN30807014	PRJNA879417	JAOCOD000000000	see BigSDB id	22393	Klebsiella pneumoniae	3128	1	1	1	1	1	1	86
1376_21	SAMN30807015	PRJNA879417	JAOCOE000000000	see BigSDB id	22394	Klebsiella pneumoniae	17	2	1	1	1	4	4	4
139_19	SAMN30807016	PRJNA879417	JAOCOF000000000	see BigSDB id	22389	Klebsiella pneumoniae	307	4	1	2	52	1	1	7
144_19	SAMN30807017	PRJNA879417	JAOCOG000000000	see BigSDB id	22284	Klebsiella pneumoniae	6244 (new)	122	53	3	1	10	4	18
146_19	SAMN30807018	PRJNA879417	JAOCOH000000000	see BigSDB id	22370	Klebsiella pneumoniae	460	2	1	20	1	1	1	19
148_21	SAMN30807019	PRJNA879417	JAOCOI000000000	see BigSDB id	22371	Klebsiella pneumoniae	11	3	3	1	1	1	1	4
224_21	SAMN30807020	PRJNA879417	JAOCOJ000000000	see BigSDB id	22372	Klebsiella pneumoniae	11	3	3	1	1	1	1	4
229_19	SAMN30807021	PRJNA879417	JAOCOK000000000	see BigSDB id	22373	Klebsiella pneumoniae	15	1	1	1	1	1	1	1
255_17	SAMN30807022	PRJNA879417	JAOCOL000000000	see BigSDB id	22374	Klebsiella pneumoniae	336	2	1	1	1	72	4	4
288_19	SAMN30807023	PRJNA879417	JAOCOM000000000	377	see pubMLST id	Klebsiella aerogenes	128	dnaA(23)	fusA(3)	gyrB(16)	leuS(13)	pryG(3)	rplB(1)	rpoB(2)
299_17	SAMN30807024	PRJNA879417	JAOCON000000000	see BigSDB id	22375	Klebsiella pneumoniae	464	2	5	2	1	26	1	2
307_20	SAMN30807025	PRJNA879417	JAOCOO000000000	see BigSDB id	22352	Klebsiella quasipneumoniae	196	17	19	39	39	51	18	72
362_19	SAMN30807026	PRJNA879417	JAOCOP000000000	see BigSDB id	22376	Klebsiella pneumoniae	874	4	1	1	1	7	1	22
370_19	SAMN30807027	PRJNA879417	JAOCOQ000000000	see BigSDB id	22377	Klebsiella pneumoniae	37	2	9	2	1	13	1	16
372_19	SAMN30807028	PRJNA879417	JAOCOR000000000	see BigSDB id	22378	Klebsiella pneumoniae	11	3	3	1	1	1	1	4
373_19	SAMN30807029	PRJNA879417	JAOCOS000000000	see BigSDB id	22379	Klebsiella pneumoniae	43	2	6	1	5	11	1	15
373_20	SAMN30807030	PRJNA879417	JAOCOT000000000	see BigSDB id	22380	Klebsiella pneumoniae	11	3	3	1	1	1	1	4
375_20	SAMN30807031	PRJNA879417	JAOCOU000000000	see BigSDB id	22381	Klebsiella pneumoniae	11	3	3	1	1	1	1	4
403_18	SAMN30807032	PRJNA879417	JAOCOV000000000	see BigSDB id	22359	Klebsiella pneumoniae	16	2	1	2	1	4	4	4
414_19	SAMN30807033	PRJNA879417	JAOCOW000000000	see BigSDB id	22360	Klebsiella pneumoniae	15	1	1	1	1	1	1	1
431_20	SAMN30807034	PRJNA879417	JAOCOX000000000	see BigSDB id	22361	Klebsiella pneumoniae	11	3	3	1	1	1	1	4
448_19	SAMN30807035	PRJNA879417	JAOCOY000000000	see BigSDB id	22362	Klebsiella pneumoniae	147	3	4	6	1	7	4	38
453_19	SAMN30807036	PRJNA879417	JAOCOZ000000000	see BigSDB id	22363	Klebsiella pneumoniae	395	3	1	2	4	1	1	4
463_20	SAMN30807037	PRJNA879417	JAOCPA000000000	see BigSDB id	22357	Klebsiella variicola	1456	16	18	42	27	55	22	241
466_21	SAMN30807038	PRJNA879417	JAOCPB000000000	see BigSDB id	22364	Klebsiella pneumoniae	147	3	4	6	1	7	4	38
467_19	SAMN30807039	PRJNA879417	JAOCPC000000000	see BigSDB id	22365	Klebsiella pneumoniae	11	3	3	1	1	1	1	4
467_20	SAMN30807040	PRJNA879417	JAOCPD000000000	see BigSDB id	22366	Klebsiella pneumoniae	281	7	1	5	46	1	1	84
471_21	SAMN30807041	PRJNA879417	JAOCPE000000000	see BigSDB id	22353	Klebsiella quasipneumoniae	1822	18	22	26	64	107	92	192
502_17	SAMN30807042	PRJNA879417	JAOCPF000000000	see BigSDB id	22367	Klebsiella pneumoniae	534	2	1	1	2	61	4	132
605_17	SAMN30807043	PRJNA879417	JAOCPG000000000	see BigSDB id	22358	Klebsiella variicola	2586	16	18	109	76	47	22	124
607_16	SAMN30807044	PRJNA879417	JAOCPH000000000	see BigSDB id	22354	Klebsiella quasipneumoniae	477	18	22	68	70	94	20	51
813_21	SAMN30807045	PRJNA879417	JAOCPI000000000	see BigSDB id	22368	Klebsiella pneumoniae	11	3	3	1	1	1	1	4
840_21	SAMN30807046	PRJNA879417	JAOCPJ000000000	see BigSDB id	22355	Klebsiella quasipneumoniae	283	18	22	18	22	59	13	51
876_18	SAMN30807047	PRJNA879417	JAOCPK000000000	see BigSDB id	22369	Klebsiella pneumoniae	11	3	3	1	1	1	1	4
* for K. aerogenes and K. michiganensis
** for K. pneumoniae Complex species
